# Supplementary material for: Enhanced Milieu Teaching with Phonological Emphasis: A Pilot Telepractice Parent Training Study for Toddlers with Clefts
Source: Children (Basel). 2021 Aug 26;8(9):736. doi: 10.3390/children8090736 (PMC8471217; doi:10.3390/children8090736)
Supplement: Supplementary file 1 [file children-08-00736-s001.zip]

Archive with 1 entries (1 files):
- children-1325031-supplementary.pdf
